# Supplementary material for: Searching for Biological Function of the Mysterious PA2504 Protein from Pseudomonas aeruginosa
Source: Int J Mol Sci. 2021 Sep 11;22(18):9833. doi: 10.3390/ijms22189833 (PMC8466066; doi:10.3390/ijms22189833)
Supplement: Supplementary file 1 [file ijms-22-09833-s001.zip]

Archive with 1 entries (1 files):
- supporting information.v6.pdf
